# Supplementary material for: Comparison of plasma ctDNA and tissue/cytology-based techniques for the detection of EGFR mutation status in advanced NSCLC: Spanish data subset from ASSESS
Source: Clin Transl Oncol. 2018 Apr 5;20(10):1261–7. doi: 10.1007/s12094-018-1855-y (PMC6153859; doi:10.1007/s12094-018-1855-y)
Supplement: Supplementary file 1 — Supplementary material 1 (XLS 20 kb) [file 12094_2018_1855_MOESM1_ESM.xls]

## Sheet: Hoja2
Table S1. Characteristics of the patients with false-positive results.
Subject ID	Tumor overall mutation result	Testing Method	Sample collection method	Site	Final sample form	Plasma overall mutation result	Testing Method	Mutation	Current TNM	Current Stage	Metastasis locations	Smoking	First line	Reson for treamet choice	Second line
3404004	Negative	COBAS 4800	Cytology	Pleura	Cell block	Positive	Fragment Lenght Analysis + PNA and 5'Nuclease Activity + PNA	T790M	TxN3M1a	IV	Lung, Distant Lymph Nodes, Pleura, Pleural effusion	Former smoker (>15 years)	Carboplatin, Pemetrexed	EGFR mutation negative	No
3404023	Negative	COBAS 4800	Cytology	Pleura	Cell block	Positive	Fragment Lenght Analysis +PNA and 5' Nuclease activity+PNA	L858R	T4N3M1	IV	Lung, Pleura	Light Smoker Less than 15 pack-years or less than 5 cigarettes per day	Carboplatin, Pemetrexed	EGFR mutation negative	No
3408002	Negative	Roche cobas EGFR Mutation Test	Image-guided core biopsy	Lung	Paraffin Fixed tissue block	Positive	Fragment Length Analysis + PNA LNA Clamp	Exon 18 others Exon 19 deletions	T3N3M1a	IV	Lung	Current smoker	Carboplatin, Docetaxel, Investigational agent	EGFR mutation negative	No
3409007	Negative	Qiagen Therascreen EGFR RGQ PCR Kit	Core-biopsy (NOS)	Lung	Paraffin Fixed tissue block	Positive	Fragment Lenght Analysis + PNA and 5'Nuclease Activity + PNA	T790M	T4N3M1	IV	Other (Other options not applicable)	Former smoker (<=15 years)	Carboplatin, Paclitaxel	EGFR mutation negative	No
Footnote: false-positive results were defined as EGFR mutation-positive in plasma and mutation-negative in tumor samples.
